# Supplementary material for: Emerging Status of Multidrug-Resistant Bacteria and Fungi in the Arabian Peninsula
Source: Biology (Basel). 2021 Nov 6;10(11):1144. doi: 10.3390/biology10111144 (PMC8614875; doi:10.3390/biology10111144)
Supplement: Supplementary file 1 [file biology-10-01144-s001.zip]

Archive with 1 entries (1 files):
- biology-1439421-supplementary.pdf
